# Supplementary material for: Increased Cardiometabolic Risk in Men with Hypoprolactinemia: A Pilot Study
Source: Biomolecules. 2024 Oct 20;14(10):1335. doi: 10.3390/biom14101335 (PMC11506548; doi:10.3390/biom14101335)
Supplement: Supplementary file 1 [file biomolecules-14-01335-s001.zip]

Archive with 1 entries (1 files):
- biomolecules-3210757-supplementary.pdf
